# Supplementary material for: Impact of Hydroxyapatite on Gelatin/Oxidized Alginate 3D-Printed Cryogel Scaffolds
Source: Gels. 2024 Jun 18;10(6):406. doi: 10.3390/gels10060406 (PMC11203254; doi:10.3390/gels10060406)
Supplement: Supplementary file 1 [file gels-10-00406-s001.zip]

Archive with 1 entries (1 files):
- gels-3059282-supplementary.pdf
